# Supplementary material for: Nuclear Small Dystrophin Isoforms during Muscle Differentiation
Source: Life (Basel). 2023 Jun 11;13(6):1367. doi: 10.3390/life13061367 (PMC10302385; doi:10.3390/life13061367)
Supplement: Supplementary file 1 [file life-13-01367-s001.zip]

Archive with 3 entries (3 files):
- Supplemental Figure S1.pdf
- Supplemental Figure S2.pdf
- Supplemental figure S3.pdf
